# Supplementary material for: Succinate Enhances Lipolysis and Decreases Adipocytes Size in Both Subcutaneous and Visceral Adipose Tissue from High-Fat-Diet-Fed Obese Mice
Source: Foods. 2023 Nov 28;12(23):4285. doi: 10.3390/foods12234285 (PMC10706267; doi:10.3390/foods12234285)
Supplement: Supplementary file 1 [file foods-12-04285-s001.zip]

Archive with 1 entries (1 files):
- foods-2734381-supplementary.pdf
